# Supplementary material for: Association Between Sperm Metabolites and Field Fertility in Angus Bulls
Source: Metabolites. 2026 Apr 30;16(5):307. doi: 10.3390/metabo16050307 (PMC13208153; doi:10.3390/metabo16050307)
Supplement: Supplementary file 1 [file metabolites-16-00307-s001.zip]

Archive with 1 entries (1 files):
- metabolites-4224070-supplementary.pdf
